# Supplementary material for: Salmonella enhances osteogenic differentiation in adipose-derived mesenchymal stem cells
Source: Front Cell Dev Biol. 2023 Mar 15;11:1077350. doi: 10.3389/fcell.2023.1077350 (PMC10055666; doi:10.3389/fcell.2023.1077350)
Supplement: Supplementary file 5 [file Table2.csv]

qRT-PCR primer sequences for MSC Inflammatory Markers
Gene	Species	Sequence 5' to 3'		Product size (bp)	Anneal T (ºC)	Source
IL-6	Human	F	GGTACATCCTCGACGGCATCT	81	60	[130]
		R	GTGCCTCTTTGCTGCTTTCAC
	Goat	F	AAGAATGACACCACCCCAAG	195	60	NM_001285640.1
		R	GCATCCATCTTTTTCCTCCA
COX2	Human	F	TTCAAATGAGATTGTGGGAAAATTGCT	305	60	[133]
		R	AGATCATCTCTGCCTGAGTATCTT
	Goat	F	AGGCTTCACTTGACCAGAGC	182	60	JN793538.1
		R	TACCAGAAGGGCGGGATACA
NfkB	Human	F	ATGGCTTCTATGAGGCTGAG	128	60	[134]
		R	GTTGTTGTTGGTCTGGATGC
	Goat	F	ACCCTATGAGCCAGAGTTT	171	60	[135]
		R	AAGGCATTGTTCAGTATCC
TGF-ß1	Human	F	TACTACGCCAAGGAGGTCAC	242	60	[136]
		R	GCTGAGGTATCGCCAGGAAT
	Goat	F	CACCCGCGTGCTAATGGT	101	60	[114]
		R	CTCGGAGCTCTGATGTGTTGAA
IL-8	Human	F	ATAAAGACATACTCCAAACCTTTCCAC	102	60	[115]
		R	AAGCTTTACAATAATTTCTGTGTTGGC
	Goat	F	TTCCAAGCTGGCTGTTGCTCTCTT	103	60	[116]
		R	GCATTGGCATCGAAGTTCTGTACTC
