# Supplementary material for: Salmonella enhances osteogenic differentiation in adipose-derived mesenchymal stem cells
Source: Front Cell Dev Biol. 2023 Mar 15;11:1077350. doi: 10.3389/fcell.2023.1077350 (PMC10055666; doi:10.3389/fcell.2023.1077350)
Supplement: Supplementary file 6 [file Table1.csv]

qRT-PCR primer sequences for MSC differentiation markers
Purpose	Gene	Species	Sequence 5' to 3'		Product size (bp)	Anneal T (ºC)	Source
ICG	GAPDH	Human	F	ACCACAGTCCATGCCATCAC	452	60	IDT ReadyMade Primers
			R	TCCACCACCCTGTTGCTGTA
		Goat	F	TTGTGATGGGCGTGAACC	127	60	[83]
			R	CCCTCCACGATGCCAAA
Adipogenesis	PPARy	Human	F	TCCATGCTGTTATGGGTGAA	193	60	Sun, J., Enteric bacteria and cancer stem cells. Cancers (Basel), 2010. 3(1): p. 285-97.
			R	TCAAAGGAGTGGGAGTGGTC
		Goat	F	AAAGCGTCAGGGTTCCACTA	201	60	[95]
			R	CCCGAACCTGATGGCGTTAT
	FABP4	Human	F	GCCAGGAATTTGACGAAGTCAC	88	60	[97]
			R	TTCTGCACATGTACCAGGACAC
		Goat	F	TGAGATGTCCTTCAAATTGGG	101	60	[125]
			R	CTTGTACCAGAGCACCTTCATC
Osteogenesis	COL1A1	Human	F	GCCGTGACCTCAAGATGTG	183	60	NM_000088.3
			R	CCTTGGGGTTCTTGCTGAT
		Goat	F	TGACTGGAAGAGCGGAGAAT	158	60	NM_001034039.2
			R	CCTTGGGGTTCTTGCTGATA
	ALP	Human	F	GGAACTCCTGACCCTTGACC	85	60	[128]
			R	TCCTGTTCAGCTCGTACTGC
		Goat	F	CTGACCACTCCCACGTCTTT	102	60	M18443.1
			R	TGAACGGCTTCTTGTCTGTG
	OPN	Human	F	GCCGAGGTGATAGTGTGGTT	125	60	J04765.1
			R	ATTCAACTCCTCGCTTTCCA
		Goat	F	CCAACAATCGCAGTTTTCACTC	81	60	[83]
			R	CAGTCCATAAGCCACACTATCACC
Chrondrogenesis	SOX9	Human	F	GGAGCTCGAAACTGACTGGAA	151	60	[109]
			R	GAGGCGAATTGGAGAGGAGGA
		Goat	F	ACGCCGAGCTCAGCAAGA	71	60	[129]
			R	CACGAACGGCCGCTTCT
